# Supplementary material for: Report on the occurrence of synanthropic derived form of Chrysomya megacephala (Diptera: Calliphoridae) from Royapuram fishing harbour, Chennai, Tamil Nadu, India
Source: Biodivers Data J. 2014 Jun 26;(2):e1111. doi: 10.3897/BDJ.2.e1111 (PMC4092320; doi:10.3897/BDJ.2.e1111)
Supplement: XML Treatment for Chrysomya megacephala [file BDJ.2.e1111-treatment1.xml]

<!DOCTYPE tp:taxon-treatment
  PUBLIC "-//TaxonX//DTD Taxonomic Treatment Publishing DTD v0 20100105//EN" "tax-treatment-NSO.dtd">
<tp:taxon-treatment xmlns:tp="http://www.plazi.org/taxpub"><tp:treatment-meta><mixed-citation publication-type="journal"><person-group><name><surname>Ramaraj</surname><given-names>Paulchamy</given-names></name><name><surname>Selvakumar</surname><given-names>Chellappa</given-names></name><name><surname>Ganesh</surname><given-names>Arumugam</given-names></name><name><surname>Janarthanan</surname><given-names>Sundaram</given-names></name></person-group><article-title>Report on the occurrence of synanthropic derived form of <italic><tp:taxon-name><tp:taxon-name-part taxon-name-part-type="genus">Chrysomya</tp:taxon-name-part> <tp:taxon-name-part taxon-name-part-type="species">megacephala</tp:taxon-name-part></tp:taxon-name></italic> (<tp:taxon-name><tp:taxon-name-part taxon-name-part-type="order">Diptera</tp:taxon-name-part></tp:taxon-name>: <tp:taxon-name><tp:taxon-name-part taxon-name-part-type="family">Calliphoridae</tp:taxon-name-part></tp:taxon-name>) from Royapuram fishing harbour, Chennai, Tamil Nadu, India</article-title><source>Biodivers Data J</source><day>26</day><month>6</month><year>2014</year><volume>2014</volume><issue>2</issue><pub-id pub-id-type="doi">10.3897/BDJ.2.e1111</pub-id></mixed-citation></tp:treatment-meta><tp:nomenclature><tp:taxon-name>
            <tp:taxon-name-part taxon-name-part-type="genus">Chrysomya</tp:taxon-name-part>
            <tp:taxon-name-part taxon-name-part-type="species">megacephala</tp:taxon-name-part>
            <object-id xmlns:xlink="http://www.w3.org/1999/xlink" xlink:type="simple" object-id-type="GenBank">AB910389</object-id>
            <object-id xmlns:xlink="http://www.w3.org/1999/xlink" xlink:type="simple" object-id-type="GenBank">AB910390</object-id>
            <object-id xmlns:xlink="http://www.w3.org/1999/xlink" xlink:type="simple" object-id-type="Barcode of Life">SPLID033-14</object-id>
            <object-id xmlns:xlink="http://www.w3.org/1999/xlink" xlink:type="simple" object-id-type="Barcode of Life">SPLID013-13</object-id>
          </tp:taxon-name><tp:taxon-authority>Fabricius, 1794</tp:taxon-authority></tp:nomenclature><tp:treatment-sec sec-type="materials"><title>Materials</title><list list-type="alpha-lower" list-content="occurrences"><list-item><p><bold>Type status:</bold> <named-content xmlns:xlink="http://www.w3.org/1999/xlink" content-type="dwc:typeStatus" xlink:type="simple">Other material</named-content>. <bold>Occurrence:</bold> catalogNumber: <named-content xmlns:xlink="http://www.w3.org/1999/xlink" content-type="dwc:catalogNumber" xlink:type="simple">I/D 28: 3 male and I/D 29: 3 female</named-content>; recordedBy: <named-content xmlns:xlink="http://www.w3.org/1999/xlink" content-type="dwc:recordedBy" xlink:type="simple">Dr. S. Janarthanan</named-content>; individualCount: <named-content xmlns:xlink="http://www.w3.org/1999/xlink" content-type="dwc:individualCount" xlink:type="simple">25</named-content>; sex: <named-content xmlns:xlink="http://www.w3.org/1999/xlink" content-type="dwc:sex" xlink:type="simple">12 male, 13 female</named-content>; disposition: <named-content xmlns:xlink="http://www.w3.org/1999/xlink" content-type="dwc:disposition" xlink:type="simple">Zoological Survey of India, Southern Regional Centre, Chennai, Tamil Nadu, India</named-content>; <bold>Taxon:</bold> kingdom: <named-content xmlns:xlink="http://www.w3.org/1999/xlink" content-type="dwc:kingdom" xlink:type="simple"><tp:taxon-name><tp:taxon-name-part taxon-name-part-type="kingdom">Animalia</tp:taxon-name-part></tp:taxon-name></named-content>; phylum: <named-content xmlns:xlink="http://www.w3.org/1999/xlink" content-type="dwc:phylum" xlink:type="simple"><tp:taxon-name><tp:taxon-name-part taxon-name-part-type="phylum">Arthropoda</tp:taxon-name-part></tp:taxon-name></named-content>; class: <named-content xmlns:xlink="http://www.w3.org/1999/xlink" content-type="dwc:class" xlink:type="simple"><tp:taxon-name><tp:taxon-name-part taxon-name-part-type="class">Insecta</tp:taxon-name-part></tp:taxon-name></named-content>; order: <named-content xmlns:xlink="http://www.w3.org/1999/xlink" content-type="dwc:order" xlink:type="simple"><tp:taxon-name><tp:taxon-name-part taxon-name-part-type="order">Diptera</tp:taxon-name-part></tp:taxon-name></named-content>; family: <named-content xmlns:xlink="http://www.w3.org/1999/xlink" content-type="dwc:family" xlink:type="simple"><tp:taxon-name><tp:taxon-name-part taxon-name-part-type="family">Calliforidae</tp:taxon-name-part></tp:taxon-name></named-content>; genus: <named-content xmlns:xlink="http://www.w3.org/1999/xlink" content-type="dwc:genus" xlink:type="simple"><tp:taxon-name><tp:taxon-name-part taxon-name-part-type="genus">Chrysomya</tp:taxon-name-part></tp:taxon-name></named-content>; specificEpithet: <named-content xmlns:xlink="http://www.w3.org/1999/xlink" content-type="dwc:specificEpithet" xlink:type="simple"><italic>megacephala</italic></named-content>; taxonRank: <named-content xmlns:xlink="http://www.w3.org/1999/xlink" content-type="dwc:taxonRank" xlink:type="simple">species</named-content>; vernacularName: <named-content xmlns:xlink="http://www.w3.org/1999/xlink" content-type="dwc:vernacularName" xlink:type="simple">Oriental latrine fly</named-content>; taxonomicStatus: <named-content xmlns:xlink="http://www.w3.org/1999/xlink" content-type="dwc:taxonomicStatus" xlink:type="simple">accepted</named-content>; <bold>Location:</bold> country: <named-content xmlns:xlink="http://www.w3.org/1999/xlink" content-type="dwc:country" xlink:type="simple">India</named-content>; stateProvince: <named-content xmlns:xlink="http://www.w3.org/1999/xlink" content-type="dwc:stateProvince" xlink:type="simple">Tamil Nadu</named-content>; municipality: <named-content xmlns:xlink="http://www.w3.org/1999/xlink" content-type="dwc:municipality" xlink:type="simple">Chennai</named-content>; verbatimLocality: <named-content xmlns:xlink="http://www.w3.org/1999/xlink" content-type="dwc:verbatimLocality" xlink:type="simple">Royapuram fishing horbour</named-content>; verbatimElevation: <named-content xmlns:xlink="http://www.w3.org/1999/xlink" content-type="dwc:verbatimElevation" xlink:type="simple">2 m</named-content>; verbatimLatitude: <named-content xmlns:xlink="http://www.w3.org/1999/xlink" content-type="dwc:verbatimLatitude" xlink:type="simple">13°07'44.73 N</named-content>; verbatimLongitude: <named-content xmlns:xlink="http://www.w3.org/1999/xlink" content-type="dwc:verbatimLongitude" xlink:type="simple">80°17'52.70 E</named-content>; <bold>Identification:</bold> identifiedBy: <named-content xmlns:xlink="http://www.w3.org/1999/xlink" content-type="dwc:identifiedBy" xlink:type="simple">P. Ramaraj &amp; C. Selvakumar</named-content>; dateIdentified: <named-content xmlns:xlink="http://www.w3.org/1999/xlink" content-type="dwc:dateIdentified" xlink:type="simple">29 Jan 2014</named-content>; identificationReferences: <named-content xmlns:xlink="http://www.w3.org/1999/xlink" content-type="dwc:identificationReferences" xlink:type="simple">Senior-White et al., 1940</named-content>; identificationRemarks: <named-content xmlns:xlink="http://www.w3.org/1999/xlink" content-type="dwc:identificationRemarks" xlink:type="simple">Eye facets of upper two-thirds greately enlarged and sharply demarcated from small facets of lower third</named-content>; <bold>Event:</bold> samplingProtocol: <named-content xmlns:xlink="http://www.w3.org/1999/xlink" content-type="dwc:samplingProtocol" xlink:type="simple">Hand picking</named-content>; eventDate: <named-content xmlns:xlink="http://www.w3.org/1999/xlink" content-type="dwc:eventDate" xlink:type="simple">2013-12-22</named-content>; <bold>Record Level:</bold> institutionCode: <named-content xmlns:xlink="http://www.w3.org/1999/xlink" content-type="dwc:institutionCode" xlink:type="simple">University of Madras, Chennai</named-content></p></list-item></list></tp:treatment-sec><tp:treatment-sec sec-type="Diagnosis"><title>Diagnosis</title><p><bold>Larva</bold>: Fully mature third instar muscoid-shaped (11 mm length), composed of 12 segments with pointed anterior and blunt posterior end (Fig. <xref ref-type="fig" rid="F670962">2</xref><xref ref-type="fig" rid="F670967">a</xref>). Cephaloskeleton present in anterior end; dorsal cornu longer than ventral cornua; accessory sclerite, parastomal sclerite present; anterodorsal process apparent (Fig. <xref ref-type="fig" rid="F670962">2</xref><xref ref-type="fig" rid="F670968">b</xref>). Anterior spiracle possessed eight to 12 marginal branches (Fig. <xref ref-type="fig" rid="F670962">2</xref><xref ref-type="fig" rid="F670969">c</xref>). Dorsal cuticular spines between the prothorax and mesothorax arranged single, each having one to three dark pointed tips (Fig. <xref ref-type="fig" rid="F670962">2</xref><xref ref-type="fig" rid="F670970">d</xref>). Inner dorsal tubercle moderate between middle dorsal tubercle and outer dorsal tubercle, with latter tubercle largest; a pair of the posterior spiracles clearly visible at the caudal end (Fig. <xref ref-type="fig" rid="F670962">2</xref><xref ref-type="fig" rid="F670971">e</xref>). Peritreme incomplete and heavily pigmented as a dark structure encircling three relatively straight spiracular openings (slits), with middle slits appearing slightly bent inward (Fig. <xref ref-type="fig" rid="F670962">2</xref><xref ref-type="fig" rid="F670972">f</xref>).</p><sec sec-type="Pupa"><title>Pupa</title><p>Larger in size than larvae; cylindrical in shape (Fig. <xref ref-type="fig" rid="F670979">3</xref><xref ref-type="fig" rid="F670984">a</xref>). A pair of anterior spiracles located laterally on the prothorax at the anterior tip (Fig. <xref ref-type="fig" rid="F670979">3</xref><xref ref-type="fig" rid="F670985">b</xref>). A pair of posterior spiracles located prominently on the contracted surface of caudal region. Each spiracle more or less an oval shaped peritreme, encircling three straight spiracular slits (Fig. <xref ref-type="fig" rid="F670979">3</xref><xref ref-type="fig" rid="F670986">c</xref>).</p></sec><sec sec-type="Adult"><title>Adult</title><p><bold>Male</bold> (Fig. <xref ref-type="fig" rid="F671015">4</xref><xref ref-type="fig" rid="F671020">a</xref>): Body length 10-11 mm.</p><p>Head: Eye facets of upper two-thirds greatly enlarged and sharply demarked from small facets of lower third (Fig. <xref ref-type="fig" rid="F671015">4</xref><xref ref-type="fig" rid="F671022">c</xref>). Antenna short, postpedicel four times length of pedicel, pedicel dark brown, third brownish; arista dark brown, long plumose; palpi yellowish and slender (Fig. <xref ref-type="fig" rid="F671024">5</xref><xref ref-type="fig" rid="F671029">a</xref>). Thorax: Prostigmatic bristles present; anterior and posterior thoracic spiracles dark brown. Wings: Stem-vein with a row of setulae on upper posterior side; upper surface of lower lobe of squama hairy; upper squama white, partly dark margined; lower squama brown (Fig. <xref ref-type="fig" rid="F671024">5</xref><xref ref-type="fig" rid="F671030">b</xref>). Abdomen: Genital tergites bluish with black hairs; inner forceps elongated, outer forceps reduced (Fig. <xref ref-type="fig" rid="F671024">5</xref><xref ref-type="fig" rid="F671031">c</xref>); anterior paramere wide, slightly curved anteriorly; posterior paramere bifurcated at end; acrophallus wide at end and with a wide stakled projection posteriorly (Fig. <xref ref-type="fig" rid="F671024">5</xref><xref ref-type="fig" rid="F671032">d</xref>).</p><p><bold>Female:</bold> (Fig. <xref ref-type="fig" rid="F671015">4</xref><xref ref-type="fig" rid="F671021">b</xref>). Body length 10-11 mm.</p><p>Head: Eyes separated by one-quarter total width of head; facets uniformly small; frons clearly separated; widest part of frons more than width of ocellar triangle; frontal reddish to black, with small hairs on the upper part; frontal bristles short and weak; parafrontalia slightly narrower than width of frons, covered with golden tomentum, but appearing black towards vertex in certain lights; parafacilia yellowish brown with silvery pollen and white hairs (Fig. <xref ref-type="fig" rid="F671015">4</xref><xref ref-type="fig" rid="F671023">d</xref>).</p></sec><sec sec-type="Molecular identification and DNA barcoding"><title>Molecular identification and DNA barcoding</title><p>The 651 bp mitochondrial cytochrome c oxidase subunit I (COI) sequences of <italic><tp:taxon-name><tp:taxon-name-part taxon-name-part-type="genus">Chrysomya</tp:taxon-name-part> <tp:taxon-name-part taxon-name-part-type="species">megacephala</tp:taxon-name-part></tp:taxon-name></italic> (sdf) were 100% identical with available NCBI database sequences of <italic><tp:taxon-name><tp:taxon-name-part taxon-name-part-type="genus">Chrysomya</tp:taxon-name-part> <tp:taxon-name-part taxon-name-part-type="species">megacephala</tp:taxon-name-part></tp:taxon-name></italic> using BLAST analysis. These mtCOI gene sequences of <italic><tp:taxon-name><tp:taxon-name-part taxon-name-part-type="genus">Chrysomya</tp:taxon-name-part> <tp:taxon-name-part taxon-name-part-type="species">megacephala</tp:taxon-name-part></tp:taxon-name></italic> were submitted to NCBI database (Accession No. <ext-link xmlns:xlink="http://www.w3.org/1999/xlink" ext-link-type="gen" xlink:href="AB910389" xlink:type="simple">AB910389</ext-link>-male; <ext-link xmlns:xlink="http://www.w3.org/1999/xlink" ext-link-type="gen" xlink:href="AB910390" xlink:type="simple">AB910390</ext-link>-female) and DNA barcodes were generated for both the sexes based on their COI sequences using Barcode of Life Database (BOLD system; Process ID <ext-link xmlns:xlink="http://www.w3.org/1999/xlink" ext-link-type="uri" xlink:href="http://www.barcodinglife.org/index.php/Public_RecordView?processid=SPLID033-13" xlink:type="simple">SPLID013-13</ext-link> and <ext-link xmlns:xlink="http://www.w3.org/1999/xlink" ext-link-type="uri" xlink:href="http://www.barcodinglife.org/index.php/Public_RecordView?processid=SPLID033-14" xlink:type="simple">SPLID033-14</ext-link>).</p></sec></tp:treatment-sec><tp:treatment-sec sec-type="Distribution"><title>Distribution</title><p>South India – Tamil Nadu (Chennai); Kerala (Calicut); North India - West Bengal and rapidly throughout the continent.</p></tp:treatment-sec><tp:treatment-sec sec-type="Ecology"><title>Ecology</title><p><bold>Life cycle</bold>: Second and third instar larvae of <italic><tp:taxon-name><tp:taxon-name-part taxon-name-part-type="genus">Chrysomya</tp:taxon-name-part> <tp:taxon-name-part taxon-name-part-type="species">megacephala</tp:taxon-name-part></tp:taxon-name></italic> (sdf) were collected from decaying fishes of Royapuram fishing harbour of North Chennai, Tamil Nadu, South India. Adults emerged in the rearing chamber 7-9 d after pupation. Mating began 2 d after emergence and oviposition occurred at 3-4 d of age and laid egg mass on pieces of spoiled chicken in a squat cup. Each egg mass contained 200-300 eggs. Eggs held at 28 °C hatched on 1 d. Second instars emerged 2 d after hatching, becoming 3rd instar 2 d later, and then pupation occurred 4-6 d.</p></tp:treatment-sec><tp:treatment-sec><!--Section generated to contain objects referenced in tp:taxon-treatment.--><fig-group id="F670962" position="float" orientation="portrait"><caption><p>Larva of <italic><tp:taxon-name><tp:taxon-name-part taxon-name-part-type="genus">Chrysomya</tp:taxon-name-part> <tp:taxon-name-part taxon-name-part-type="species">megacephala</tp:taxon-name-part></tp:taxon-name></italic></p></caption><fig id="F670967" position="float" orientation="portrait"><label>Figure 2a.</label><caption><p>Dorsal view and Ventral view</p></caption><graphic xmlns:xlink="http://www.w3.org/1999/xlink" xlink:href="biodiversity_data_journal-2-e1111-g002_a.jpg" xlink:type="simple" position="float" orientation="portrait"/></fig><fig id="F670968" position="float" orientation="portrait"><label>Figure 2b.</label><caption><p>Lateral view of the cephaloskeleton</p></caption><graphic xmlns:xlink="http://www.w3.org/1999/xlink" xlink:href="biodiversity_data_journal-2-e1111-g002_b.jpg" xlink:type="simple" position="float" orientation="portrait"/></fig><fig id="F670969" position="float" orientation="portrait"><label>Figure 2c.</label><caption><p>Anterior spiracle</p></caption><graphic xmlns:xlink="http://www.w3.org/1999/xlink" xlink:href="biodiversity_data_journal-2-e1111-g002_c.jpg" xlink:type="simple" position="float" orientation="portrait"/></fig><fig id="F670970" position="float" orientation="portrait"><label>Figure 2d.</label><caption><p>Dorsal cuticular spines</p></caption><graphic xmlns:xlink="http://www.w3.org/1999/xlink" xlink:href="biodiversity_data_journal-2-e1111-g002_d.jpg" xlink:type="simple" position="float" orientation="portrait"/></fig><fig id="F670971" position="float" orientation="portrait"><label>Figure 2e.</label><caption><p>Caudal tubercles and posterior spiracle</p></caption><graphic xmlns:xlink="http://www.w3.org/1999/xlink" xlink:href="biodiversity_data_journal-2-e1111-g002_e.jpg" xlink:type="simple" position="float" orientation="portrait"/></fig><fig id="F670972" position="float" orientation="portrait"><label>Figure 2f.</label><caption><p>Posterior spiracular openings (slits)</p></caption><graphic xmlns:xlink="http://www.w3.org/1999/xlink" xlink:href="biodiversity_data_journal-2-e1111-g002_f.jpg" xlink:type="simple" position="float" orientation="portrait"/></fig></fig-group><fig id="F670967" position="float" orientation="portrait"><label>Figure 2a.</label><caption><p>Dorsal view and Ventral view</p></caption><graphic xmlns:xlink="http://www.w3.org/1999/xlink" xlink:href="biodiversity_data_journal-2-e1111-g002_a.jpg" xlink:type="simple" position="float" orientation="portrait"/></fig><fig id="F670968" position="float" orientation="portrait"><label>Figure 2b.</label><caption><p>Lateral view of the cephaloskeleton</p></caption><graphic xmlns:xlink="http://www.w3.org/1999/xlink" xlink:href="biodiversity_data_journal-2-e1111-g002_b.jpg" xlink:type="simple" position="float" orientation="portrait"/></fig><fig id="F670969" position="float" orientation="portrait"><label>Figure 2c.</label><caption><p>Anterior spiracle</p></caption><graphic xmlns:xlink="http://www.w3.org/1999/xlink" xlink:href="biodiversity_data_journal-2-e1111-g002_c.jpg" xlink:type="simple" position="float" orientation="portrait"/></fig><fig id="F670970" position="float" orientation="portrait"><label>Figure 2d.</label><caption><p>Dorsal cuticular spines</p></caption><graphic xmlns:xlink="http://www.w3.org/1999/xlink" xlink:href="biodiversity_data_journal-2-e1111-g002_d.jpg" xlink:type="simple" position="float" orientation="portrait"/></fig><fig id="F670971" position="float" orientation="portrait"><label>Figure 2e.</label><caption><p>Caudal tubercles and posterior spiracle</p></caption><graphic xmlns:xlink="http://www.w3.org/1999/xlink" xlink:href="biodiversity_data_journal-2-e1111-g002_e.jpg" xlink:type="simple" position="float" orientation="portrait"/></fig><fig id="F670972" position="float" orientation="portrait"><label>Figure 2f.</label><caption><p>Posterior spiracular openings (slits)</p></caption><graphic xmlns:xlink="http://www.w3.org/1999/xlink" xlink:href="biodiversity_data_journal-2-e1111-g002_f.jpg" xlink:type="simple" position="float" orientation="portrait"/></fig><fig-group id="F670979" position="float" orientation="portrait"><caption><p>Pupa of <italic><tp:taxon-name><tp:taxon-name-part taxon-name-part-type="genus">Chrysomya</tp:taxon-name-part> <tp:taxon-name-part taxon-name-part-type="species">megacephala</tp:taxon-name-part></tp:taxon-name></italic></p></caption><fig id="F670984" position="float" orientation="portrait"><label>Figure 3a.</label><caption><p>Dorsal view</p></caption><graphic xmlns:xlink="http://www.w3.org/1999/xlink" xlink:href="biodiversity_data_journal-2-e1111-g003_a.jpg" xlink:type="simple" position="float" orientation="portrait"/></fig><fig id="F670985" position="float" orientation="portrait"><label>Figure 3b.</label><caption><p>Anterior spiracles</p></caption><graphic xmlns:xlink="http://www.w3.org/1999/xlink" xlink:href="biodiversity_data_journal-2-e1111-g003_b.jpg" xlink:type="simple" position="float" orientation="portrait"/></fig><fig id="F670986" position="float" orientation="portrait"><label>Figure 3c.</label><caption><p>Posterior spiracles</p></caption><graphic xmlns:xlink="http://www.w3.org/1999/xlink" xlink:href="biodiversity_data_journal-2-e1111-g003_c.jpg" xlink:type="simple" position="float" orientation="portrait"/></fig></fig-group><fig id="F670984" position="float" orientation="portrait"><label>Figure 3a.</label><caption><p>Dorsal view</p></caption><graphic xmlns:xlink="http://www.w3.org/1999/xlink" xlink:href="biodiversity_data_journal-2-e1111-g003_a.jpg" xlink:type="simple" position="float" orientation="portrait"/></fig><fig id="F670985" position="float" orientation="portrait"><label>Figure 3b.</label><caption><p>Anterior spiracles</p></caption><graphic xmlns:xlink="http://www.w3.org/1999/xlink" xlink:href="biodiversity_data_journal-2-e1111-g003_b.jpg" xlink:type="simple" position="float" orientation="portrait"/></fig><fig id="F670986" position="float" orientation="portrait"><label>Figure 3c.</label><caption><p>Posterior spiracles</p></caption><graphic xmlns:xlink="http://www.w3.org/1999/xlink" xlink:href="biodiversity_data_journal-2-e1111-g003_c.jpg" xlink:type="simple" position="float" orientation="portrait"/></fig><fig-group id="F671015" position="float" orientation="portrait"><caption><p>Adult of <italic><tp:taxon-name><tp:taxon-name-part taxon-name-part-type="genus">Chrysomya</tp:taxon-name-part> <tp:taxon-name-part taxon-name-part-type="species">megacephala</tp:taxon-name-part></tp:taxon-name></italic></p></caption><fig id="F671020" position="float" orientation="portrait"><label>Figure 4a.</label><caption><p>Male dorsal view</p></caption><graphic xmlns:xlink="http://www.w3.org/1999/xlink" xlink:href="biodiversity_data_journal-2-e1111-g004_a.jpg" xlink:type="simple" position="float" orientation="portrait"/></fig><fig id="F671021" position="float" orientation="portrait"><label>Figure 4b.</label><caption><p>Female dorsal view</p></caption><graphic xmlns:xlink="http://www.w3.org/1999/xlink" xlink:href="biodiversity_data_journal-2-e1111-g004_b.jpg" xlink:type="simple" position="float" orientation="portrait"/></fig><fig id="F671022" position="float" orientation="portrait"><label>Figure 4c.</label><caption><p>Male head</p></caption><graphic xmlns:xlink="http://www.w3.org/1999/xlink" xlink:href="biodiversity_data_journal-2-e1111-g004_c.jpg" xlink:type="simple" position="float" orientation="portrait"/></fig><fig id="F671023" position="float" orientation="portrait"><label>Figure 4d.</label><caption><p>Female head</p></caption><graphic xmlns:xlink="http://www.w3.org/1999/xlink" xlink:href="biodiversity_data_journal-2-e1111-g004_d.jpg" xlink:type="simple" position="float" orientation="portrait"/></fig></fig-group><fig id="F671020" position="float" orientation="portrait"><label>Figure 4a.</label><caption><p>Male dorsal view</p></caption><graphic xmlns:xlink="http://www.w3.org/1999/xlink" xlink:href="biodiversity_data_journal-2-e1111-g004_a.jpg" xlink:type="simple" position="float" orientation="portrait"/></fig><fig id="F671022" position="float" orientation="portrait"><label>Figure 4c.</label><caption><p>Male head</p></caption><graphic xmlns:xlink="http://www.w3.org/1999/xlink" xlink:href="biodiversity_data_journal-2-e1111-g004_c.jpg" xlink:type="simple" position="float" orientation="portrait"/></fig><fig-group id="F671024" position="float" orientation="portrait"><caption><p>Adult of <italic><tp:taxon-name><tp:taxon-name-part taxon-name-part-type="genus">Chrysomya</tp:taxon-name-part> <tp:taxon-name-part taxon-name-part-type="species">megacephala</tp:taxon-name-part></tp:taxon-name></italic></p></caption><fig id="F671029" position="float" orientation="portrait"><label>Figure 5a.</label><caption><p>Antennae</p></caption><graphic xmlns:xlink="http://www.w3.org/1999/xlink" xlink:href="biodiversity_data_journal-2-e1111-g005_a.jpg" xlink:type="simple" position="float" orientation="portrait"/></fig><fig id="F671030" position="float" orientation="portrait"><label>Figure 5b.</label><caption><p>Wing</p></caption><graphic xmlns:xlink="http://www.w3.org/1999/xlink" xlink:href="biodiversity_data_journal-2-e1111-g005_b.jpg" xlink:type="simple" position="float" orientation="portrait"/></fig><fig id="F671031" position="float" orientation="portrait"><label>Figure 5c.</label><caption><p>Male genitalia</p></caption><graphic xmlns:xlink="http://www.w3.org/1999/xlink" xlink:href="biodiversity_data_journal-2-e1111-g005_c.jpg" xlink:type="simple" position="float" orientation="portrait"/></fig><fig id="F671032" position="float" orientation="portrait"><label>Figure 5d.</label><caption><p>Phallosome</p></caption><graphic xmlns:xlink="http://www.w3.org/1999/xlink" xlink:href="biodiversity_data_journal-2-e1111-g005_d.jpg" xlink:type="simple" position="float" orientation="portrait"/></fig></fig-group><fig id="F671029" position="float" orientation="portrait"><label>Figure 5a.</label><caption><p>Antennae</p></caption><graphic xmlns:xlink="http://www.w3.org/1999/xlink" xlink:href="biodiversity_data_journal-2-e1111-g005_a.jpg" xlink:type="simple" position="float" orientation="portrait"/></fig><fig id="F671030" position="float" orientation="portrait"><label>Figure 5b.</label><caption><p>Wing</p></caption><graphic xmlns:xlink="http://www.w3.org/1999/xlink" xlink:href="biodiversity_data_journal-2-e1111-g005_b.jpg" xlink:type="simple" position="float" orientation="portrait"/></fig><fig id="F671031" position="float" orientation="portrait"><label>Figure 5c.</label><caption><p>Male genitalia</p></caption><graphic xmlns:xlink="http://www.w3.org/1999/xlink" xlink:href="biodiversity_data_journal-2-e1111-g005_c.jpg" xlink:type="simple" position="float" orientation="portrait"/></fig><fig id="F671032" position="float" orientation="portrait"><label>Figure 5d.</label><caption><p>Phallosome</p></caption><graphic xmlns:xlink="http://www.w3.org/1999/xlink" xlink:href="biodiversity_data_journal-2-e1111-g005_d.jpg" xlink:type="simple" position="float" orientation="portrait"/></fig><fig id="F671021" position="float" orientation="portrait"><label>Figure 4b.</label><caption><p>Female dorsal view</p></caption><graphic xmlns:xlink="http://www.w3.org/1999/xlink" xlink:href="biodiversity_data_journal-2-e1111-g004_b.jpg" xlink:type="simple" position="float" orientation="portrait"/></fig><fig id="F671023" position="float" orientation="portrait"><label>Figure 4d.</label><caption><p>Female head</p></caption><graphic xmlns:xlink="http://www.w3.org/1999/xlink" xlink:href="biodiversity_data_journal-2-e1111-g004_d.jpg" xlink:type="simple" position="float" orientation="portrait"/></fig></tp:treatment-sec></tp:taxon-treatment>
